# Supplementary material for: Water Distribution Systems in Pig Farm Buildings: Critical Elements of Design and Management
Source: Animals (Basel). 2021 Nov 15;11(11):3268. doi: 10.3390/ani11113268 (PMC8614494; doi:10.3390/ani11113268)
Supplement: Supplementary file 1 [file animals-11-03268-s001.zip]

Archive with 5 entries (5 files):
- S1 - Survey methodology.pdf
- S2 - Online questionnaire (REDCap).pdf
- S3 - Semi-structured interview guide.pdf
- S4. Final coding framework (NVIVO).pdf
- S5. Aspects of water provision for pig industry guidelines.pdf
